# Supplementary material for: Synthesis and Characterization of Iridium(III) Complexes with Substituted Phenylimidazo(4,5-f)1,10-phenanthroline Ancillary Ligands and Their Application in LEC Devices
Source: Molecules. 2023 Dec 21;29(1):53. doi: 10.3390/molecules29010053 (PMC10779995; doi:10.3390/molecules29010053)
Supplement: Supplementary file 1 [file molecules-29-00053-s001.zip]

Archive with 1 entries (1 files):
- molecules-2731922-supplementary.pdf
